# Supplementary material for: Lopinavir/Ritonavir Impairs Physical Strength in Association with Reduced Igf1 Expression in Skeletal Muscle of Older Mice
Source: J AIDS Clin Res. Author manuscript; Available in PMC 2015 Aug 4. (PMC4524660; doi:10.4172/2155-6113.1000216)
Supplement: Supplementary files [file NIHMS516715-supplement-Supplementary_files.zip]

Archive with 2 entries (2 files):
- supplemental information.doc
- supplemental_figures[1].ppt
